# Supplementary material for: Accurate isolation and detection of circulating tumor cells using enrichment-free multiparametric high resolution imaging
Source: Front Oncol. 2023 Mar 27;13:1141228. doi: 10.3389/fonc.2023.1141228 (PMC10083432; doi:10.3389/fonc.2023.1141228)
Supplement: Supplementary file 1 [file Table_1.xlsx]

## Sheet: I Spike in Recovery
Cell Line	Spike-in Count	CTC Count	Average %
	0	0
	0	0
	0	0
	0	0
	0	0
	0	0
	0	0
	0	0
	0	0
	0	0
PC3	5	5	80
PC3	5	3
PC3	5	3
PC3	5	4
PC3	5	5
PC3	5	5
PC3	5	5
PC3	5	5
PC3	5	1
PC3	5	4
22Rv1	33	44	121.212
22Rv1	33	45
22Rv1	33	36
22Rv1	33	40
22Rv1	33	35
22Rv1	100	86	96
22Rv1	100	102
22Rv1	100	109
AsPC-1	100	92
Capan-2	100	91
22Rv1	300	229	91.8667
22Rv1	300	234
22Rv1	300	355
22Rv1	300	287
22Rv1	300	273
AsPC-1	400	410	91.125
AsPC-1	400	360
Capan-2	400	352
Capan-2	400	336
AsPC-1	800	728	92.0312
AsPC-1	800	724
Capan-2	800	688
Capan-2	800	805

## Sheet: II BCT Time
Cell line	BCT time	Spike-in Count	CTC Count	Recovery Rate (%)	Average	p-value		Clinical sample	BCT time	CTC count	%	p-value	CTC proportion	Pancreatic	CTC %	Pancreatic	CTC %	Thyroid	CTC %	SCLC	CTC %		MFI	CTC#	CK	EpCAM
AsPC1	<4	400	300	75	96.875	0.956377		Pancreatic	>4	19	158.333	0.540741	CKhigh EpCAMhigh	2	16.6667	2	10	2	13.3333	85	62.5		Pancreatic	159	77.7	12.2		CKhigh EpCAMhigh
AsPC1		400	452	113				Pancreatic		14	70		CKlow EpCAM high	2	16.6667	0	0	0	0	31	22.7941			1001	6.6	40.1		CKlow EpCAM high
AsPC1		400	422	105.5				Thyroid		10	66.6667		CKhigh EpCAMlow	8	66.6667	18	90	13	86.6667	20	14.7059			728	15.2	82.2		CKhigh EpCAMlow
AsPC1		400	376	94				SCLC		158	116.176													289	81	10.2
22Rv1	24	400	350	87.5	96.1786			Pancreatic	24	12	100													436	91	11.2
22Rv1		400	342	85.5				Pancreatic		20	100													198	42.1	6
22Rv1		400	373	93.25				Thyroid		15	100													418	37.1	7
22Rv1		400	342	85.5				SCLC		136	100													780	63.8	8.9
AsPC1		400	300	75				Pancreatic	72	14	116.667	0.861354												340	14.4	53.5
AsPC1		400	554	138.5				Pancreatic		20	100													416	484.6	14.1
AsPC1		400	432	108				Thyroid		11	73.3333													281	54.3	68.9
22Rv1	72	400	419	104.75	102.167	0.586347		SCLC		137	100.735													964	52.4	6.5
22Rv1		400	377	94.25																			Pancreatic	222	94.1	111.9
22Rv1		400	374	93.5																				497	197.8	11
22Rv1		400	508	127																				350	116.2	11.4
AsPC1		400	321	80.25																				550	92.2	7.7
AsPC1		400	453	113.25																				354	74.6	6.2
																								289	86.6	5
																								490	243.3	8.5
																								112	88.7	8
																								352	56.1	4.9
																								597	84.4	6.6
																								294	81.1	8
																								538	88.5	8.2
																								362	1079.4	354.1
																								211	255.6	12.7
																								286	77.7	8.5
																								150	157.8	11.3
																								49	152.7	10.8
																								331	82.4	6.2
																								113	200.3	13.7
																								214	71.4	11.5
																							Thyroid	322	58.9	7.1
																								180	73.3	6
																								600	77.1	7.9
																								450	57	7
																								403	66.6	15.6
																								350	94.8	15
																								408	52.5	6.8
																								512	57.6	6.7
																								694	67.1	8.8
																								283	49.7	10.5
																								701	49.3	7.7
																								576	68.4	7.1
																								560	81	8.3
																								163	74.8	8.1
																								351	22.8	34.9
																							SCLC	151	14.4	77.9
																								564	25	118.6
																								601	31.6	74.7
																								767	37.1	127.7
																								1030	200.5	149.6
																								87	21.5	88.5
																								1094	13	112.5
																								1157	82.9	72.6
																								556	26.8	136.6
																								607	17.6	56.6
																								203	21	44.7
																								574	39.2	22.7
																								603	13.5	177.1
																								771	174.5	97.7
																								1147	41	49.6
																								1120	14.3	59.1
																								730	37.5	87.7
																								849	47.3	98.4
																								1046	96.4	150.4
																								611	336.4	36.1
																								805	12.9	114.8
																								632	54.8	161.2
																								966	32.7	228.8
																								324	76.8	10.4
																								26	103	7.8
																								822	8.8	106.9
																								894	82.8	7.3
																								884	56.1	6.1
																								207	106.5	8.7
																								346	82.6	8.7
																								873	161.9	6.2
																								288	14.1	45.3
																								992	4.5	292.1
																								1125	6.5	206.6
																								415	5.5	337
																								104	3.1	148.6
																								544	84.3	6.2
																								978	32.4	8.7
																								985	70.1	5.2
																								34	30.9	47.8
																								217	45.6	54.1
																								336	58.2	147.5
																								619	30.8	93.6
																								697	22.6	80.4
																								754	48.8	92.9
																								842	11.8	122.8
																								291	24.9	85.9
																								86	42.1	43
																								965	16.6	33.7
																								554	67.2	223.1
																								575	27.7	41.2
																								250	14.9	67.3
																								560	14.1	30.9
																								120	12.9	42.4
																								898	57	181.9
																								245	20.4	104.6
																								726	51	289.4
																								490	39.5	116.1
																								503	42.9	55.6
																								609	101.1	8.2
																								451	7.4	156.4
																								75	53.3	7.3
																								397	31.6	64.5
																								418	47.8	89.7
																								531	37.8	93.4
																								850	75.8	78.9
																								979	69.9	83.1
																								1040	14.5	70.8
																								1165	44.4	53.1
																								198	62.8	89.3
																								421	27	38.6
																								584	108.2	91.3
																								830	12.9	62.7
																								847	27.7	106
																								878	19.8	58.4
																								675	24.4	131.6
																								228	21.6	39.1
																								441	37.7	14.7
																								906	13.5	99.1
																								621	39.7	134.4
																								188	73.9	6.1
																								185	123.9	11.3
																								705	12.6	362.3
																								398	111.9	8.2
																								652	193.2	3447.8
																								488	64.2	6.2
																								611	45.8	6.3
																								874	59.7	7.2
																								404	5.6	58.2
																								1076	4.4	60.1
																								11089	3.9	223.6
																								64	4.3	91.6
																								740	90.4	147.3
																								741	90.4	147.3
																								139	19.7	61.2
																								532	39.9	96.4
																								533	57.8	205.4
																								645	50.4	97.3
																								681	49.2	86.9
																								701	292.3	133.1
																								753	46.8	53.5
																								986	34	63.7
																								1023	145.9	124.9
																								1050	37	101.3
																								1061	57.9	75.4
																								25	32.6	76
																								306	18.3	50.8
																								715	34.4	55.2
																								763	27.5	68.1
																								808	265.3	129.5
																								713	76.9	91.8
																								983	91.7	56.8
																								977	79.8	349.2
																								961	61.8	127.8
																								201	14.4	160.6
																								272	13.5	83.1
																								351	10.2	133.9
																								132	13.5	191
																								1044	49.9	187.8
																								818	135.5	312.2
																								1036	50.4	12.8
																								624	8.1	54.6
																								261	36.1	29.1
																								865	7.7	169.3
																								559	21.5	92.4
																								344	85.3	76.5
																								450	5	78.9
																								548	2.9	62.2
																								859	3.5	44.1
																								893	4.2	98.8
																								775	55.9	149.8
																								776	55.9	149.8
																								1058	41.3	82
																								1059	41.3	82
																								991	5.1	60.5
																								992	5.1	60.5

## Sheet: III Isolation Method
Method	Spike-in Count	CTC Count	Recovery Rate (%)	Average	p-value
AccuCyte	440	288	65.4545	88.2132
	292	296	101.37
	532	592	111.278
	400	299	74.75
Density Gradient Media	400	67	16.75	20.4167	0.00364206
	400	66	16.5
	400	112	28
Red Blood Cell lysis	400	202	50.5	51.5186	0.0302874
	400	273	68.25
	240	130	54.1667
	380	126	33.1579

## Sheet: IV Reviewer Concordance
Sample	Reviewer 1	Reviewer 2	Count %
Spike-in	6	6	96.9027
	52	51
	44	41
	2	2
	34	32
	7	7
	7	7
	2	2
	15	14
	29	29
	16	16
	12	12
Clinical	7	5	98.9691
	1	1
	26	26
	13	13
	10	9
	2	2
	12	14
	5	5
	3	2
	18	19
